# Supplementary material for: Influenza Pandemics and Tuberculosis Mortality in 1889 and 1918: Analysis of Historical Data from Switzerland
Source: PLoS One. 2016 Oct 5;11(10):e0162575. doi: 10.1371/journal.pone.0162575 (PMC5051959; doi:10.1371/journal.pone.0162575)
Supplement: S1 File — (XLSX) [file pone.0162575.s002.xlsx]

## Sheet: Influ_year
Year	Location	Population	Sex	Nr. death TB Lung	Nr. death acute lung diseases	Nr. death influenza
1877	Switzerland	1423563	female	2579	2264
1878	Switzerland	1432410	female	2691	2106
1879	Switzerland	1440227	female	2741	2246
1880	Switzerland	1451995	female	2655	2506
1881	Switzerland	1458704	female	2772	2550	40
1882	Switzerland	1464530	female	2900	2749	52
1883	Switzerland	1470994	female	3005	2267	46
1884	Switzerland	1478248	female	2839	2000	22
1885	Switzerland	1483782	female	3076	2346	36
1886	Switzerland	1489802	female	3150	2371	29
1887	Switzerland	1495789	female	2883	2411	31
1888	Switzerland	1502533	female	3027	2511	44
1889	Switzerland	1514708	female	3110	2409	23
1890	Switzerland	1525013	female	3295	3074	303
1891	Switzerland	1538244	female	3096	2662	69
1892	Switzerland	1553425	female	2926	2261	156
1893	Switzerland	1567413	female	2900	2626	404
1894	Switzerland	1580596	female	3112	2967	398
1895	Switzerland	1594906	female	3195	2434	142
1896	Switzerland	1613583	female	2981	2144	58
1897	Switzerland	1632989	female	2986	2058	47
1898	Switzerland	1652577	female	2943	2302	57
1899	Switzerland	1672781	female	2806	2429	22
1900	Switzerland	1689861	female	3314	3020	121
1901	Switzerland	1712697	female	3108	2174	11
1902	Switzerland	1735925	female	3178	2003	8
1903	Switzerland	1757167	female	3276	2406	33
1904	Switzerland	1778258	female	3357	2165	9
1905	Switzerland	1798704	female	3362	2011	688
1906	Switzerland	1821423	female	3322	1866	291
1907	Switzerland	1842980	female	3085	2003	566
1908	Switzerland	1865818	female	3155	2037	351
1909	Switzerland	1886394	female	3135	2252	417
1910	Switzerland	1909124	female	3056	1955	267
1911	Switzerland	1923955	female	3103	2024	682
1912	Switzerland	1941409	female	2809	1897	167
1913	Switzerland	1956640	female	2813	1986	500
1914	Switzerland	1970920	female	2781	1830	244
1915	Switzerland	1980281	female	2705	1971	538
1916	Switzerland	1989551	female	2627	2001	544
1917	Switzerland	1997183	female	2997	2246	450
1918	Switzerland	1995415	female	3090	2238	8845
1919	Switzerland	2000697	female	3015	2144	1714
1920	Switzerland	2010489	female	2818	2065	1755
1921	Switzerland	2023429	female	2602	1961	234
1922	Switzerland	2033192	female	2486	1952	957
1923	Switzerland	2045525	female	2327	1452	282
1924	Switzerland	2.05539e+06	female	2339	1869	804
1925	Switzerland	2.06521e+06	female	2367	1656	575
1926	Switzerland	2075947	female	2302	1547	426
1927	Switzerland	2083507	female	2268	1563	1418
1928	Switzerland	2.09222e+06	female	2190	1605	383
1929	Switzerland	2099626	female	2122	1779	948
1930	Switzerland	2109423	female	1940	1476	264
1931	Switzerland	2120437	female	1962	1549	1024
1932	Switzerland	2129163	female	1842	1449	1017
1933	Switzerland	2143470	female	1722	1282	594
1934	Switzerland	2155404	female	1584	1266	264
1935	Switzerland	2164911	female	1583	1280	1016
1936	Switzerland	2175670	female	1528	1337	319
1937	Switzerland	2185302	female	1377	1432	345
1938	Switzerland	2194662	female	1280	1577	621
1939	Switzerland	2203748	female	1247	1368	1095
1940	Switzerland	2212380	female	1141	1477	786
1941	Switzerland	2226830	female	1195	1073	177
1942	Switzerland	2241170	female	1253	1117	170
1943	Switzerland	2257402	female	1161	1153	85
1944	Switzerland	2272181	female	1283	1427	707
1945	Switzerland	2288512	female	1314	1309	318
1946	Switzerland	2321100	female	1238	1143	329
1947	Switzerland	2352900	female	1052	1216	398
1948	Switzerland	2386500	female	806	904	144
1949	Switzerland	2418300	female	651	910	315
1950	Switzerland	2444000	female	523	812	144
1910	Bern	45840	female	140
1911	Bern	45840	female	103	53	6
1912	Bern	45840	female	126	43	1
1913	Bern	45840	female	118	50	2
1914	Bern	45840	female	125	50	2
1915	Bern	45840	female	105	59	5
1916	Bern	45840	female	107	55	3
1917	Bern	45840	female	93	63	2
1918	Bern	45840	female	111	64	270
1919	Bern	45840	female	137	79	47
1920	Bern	56373	female	116	47	27
1921	Bern	56373	female	99	30	2
1922	Bern	56373	female	110	51	20
1923	Bern	56373	female	101	36	3
1924	Bern	56373	female	78	41	22
1925	Bern	56373	female	78	43	10
1885	Bern	23878	female	93	54
1886	Bern	23878	female	89	48
1887	Bern	23878	female	84	45
1888	Bern	25235	female	79	50
1889	Bern	25235	female	92	74
1890	Bern	25235	female	116	78
1891	Bern	25235	female	90	71	1
1892	Bern	25235	female	100	76
1893	Bern	25235	female	89	57	3
1894	Bern	25235	female	77	82	2
1895	Bern	25235	female	104	93	11
1896	Bern	25235	female	103	49	1
1897	Bern	25235	female	86	74
1898	Bern	25235	female	85	54	0
1899	Bern	25235	female	89	64
1900	Bern	34809	female	109	99
1877	Switzerland	1361951	male	2880	2445
1878	Switzerland	1369812	male	2995	2219
1879	Switzerland	1377080	male	3013	2426
1880	Switzerland	1388506	male	2834	2740
1881	Switzerland	1392551	male	2893	2874	27
1882	Switzerland	1395704	male	3082	3049	39
1883	Switzerland	1400270	male	3084	2449	33
1884	Switzerland	1405422	male	3065	2039	32
1885	Switzerland	1408402	male	3337	2535	25
1886	Switzerland	1411803	male	3270	2469	32
1887	Switzerland	1415444	male	2953	2646	25
1888	Switzerland	1420364	male	3177	2669	32
1889	Switzerland	1434869	male	3055	2434	30
1890	Switzerland	1447011	male	3344	3104	260
1891	Switzerland	1462388	male	3045	2704	64
1892	Switzerland	1479520	male	2859	2416	115
1893	Switzerland	1495805	male	2856	2800	256
1894	Switzerland	1510989	male	3110	3002	206
1895	Switzerland	1527683	male	3182	2527	105
1896	Switzerland	1547688	male	3070	2323	41
1897	Switzerland	1568309	male	3120	2231	31
1898	Switzerland	1588366	male	3041	2465	32
1899	Switzerland	1609626	male	3017	2540	21
1900	Switzerland	1629124	male	3378	2963	83
1901	Switzerland	1651376	male	3133	2151	14
1902	Switzerland	1675210	male	3102	2048	10
1903	Switzerland	1696549	male	3104	2481	26
1904	Switzerland	1717930	male	3095	2205	13
1905	Switzerland	1738131	male	3268	2159	514
1906	Switzerland	1760728	male	3085	1996	195
1907	Switzerland	1782476	male	2978	2129	452
1908	Switzerland	1805347	male	2995	2135	312
1909	Switzerland	1825474	male	2873	2323	349
1910	Switzerland	1847718	male	2955	2022	196
1911	Switzerland	1854357	male	2769	2089	508
1912	Switzerland	1864186	male	2686	1976	166
1913	Switzerland	1871791	male	2654	2038	404
1914	Switzerland	1878846	male	2594	1840	188
1915	Switzerland	1880354	male	2563	1881	36
1916	Switzerland	1882209	male	2561	1945	383
1917	Switzerland	1881713	male	2731	2396	368
1918	Switzerland	1869429	male	2663	2275	12646
1919	Switzerland	1868784	male	2648	1975	1772
1920	Switzerland	1872871	male	2254	1999	1763
1921	Switzerland	1885092	male	2225	1897	222
1922	Switzerland	1895374	male	2141	1803	749
1923	Switzerland	1906609	male	2112	1424	256
1924	Switzerland	1915288	male	2006	1654	683
1925	Switzerland	1924020	male	2092	1651	540
1926	Switzerland	1933590	male	2001	1517	372
1927	Switzerland	1940838	male	1946	1508	1238
1928	Switzerland	1947957	male	1864	1563	379
1929	Switzerland	1952931	male	1921	1821	830
1930	Switzerland	1960619	male	1887	1582	249
1931	Switzerland	1971165	male	1806	1578	831
1932	Switzerland	1981225	male	1687	1405	907
1933	Switzerland	1992873	male	1562	1304	543
1934	Switzerland	2004294	male	1593	1346	200
1935	Switzerland	2013729	male	1498	1364	879
1936	Switzerland	2023112	male	1524	1461	313
1937	Switzerland	2031824	male	1393	1415	338
1938	Switzerland	2040768	male	1336	1619	578
1939	Switzerland	2049154	male	1322	1427	901
1940	Switzerland	2.05658e+06	male	1314	1465	807
1941	Switzerland	2.06986e+06	male	1320	1027	159
1942	Switzerland	2.0856e+06	male	1399	1102	134
1943	Switzerland	2103279	male	1342	1127	113
1944	Switzerland	2120138	male	1426	1361	533
1945	Switzerland	2139605	male	1542	1208	281
1946	Switzerland	2168900	male	1376	1064	253
1947	Switzerland	2196200	male	1329	1071	304
1948	Switzerland	2224700	male	1061	836	114
1949	Switzerland	2249700	male	847	824	298
1950	Switzerland	2273200	male	770	700	112
1910	Bern	39811	male	94
1911	Bern	39811	male	91	42	2
1912	Bern	39811	male	115	45	0
1913	Bern	39811	male	100	41	2
1914	Bern	39811	male	111	54	1
1915	Bern	39811	male	119	49	5
1916	Bern	39811	male	116	41	2
1917	Bern	39811	male	92	40	1
1918	Bern	39811	male	104	53	333
1919	Bern	39811	male	112	44	49
1920	Bern	48253	male	100	31	46
1921	Bern	48253	male	71	38	3
1922	Bern	48253	male	79	31	9
1923	Bern	48253	male	81	22	3
1924	Bern	48253	male	64	29	14
1925	Bern	48253	male	62	30	3
1885	Bern	20209	male	109	49
1886	Bern	20209	male	124	59
1887	Bern	20209	male	102	45
1888	Bern	20774	male	101	55
1889	Bern	20774	male	115	51
1890	Bern	20774	male	125	72
1891	Bern	20774	male	105	76	0
1892	Bern	20774	male	91	71
1893	Bern	20774	male	79	56	2
1894	Bern	20774	male	80	67	1
1895	Bern	20774	male	106	72	1
1896	Bern	20774	male	95	40	0
1897	Bern	20774	male	79	52
1898	Bern	20774	male	110	64	1
1899	Bern	20774	male	97	53
1900	Bern	29418	male	119	61

## Sheet: Influ_year_both_sex_100000
year	location	influenzamort	pneumoniamort	tbmort
1877	switzerland		170.143	197.242
1878	switzerland		155.268	204.127
1879	switzerland		166.725	205.337
1880	switzerland		186.206	194.831
1881	switzerland	2.35874	190.952	199.437
1882	switzerland	3.19158	203.349	209.802
1883	switzerland	2.76201	164.882	212.885
1884	switzerland	1.8807	140.67	205.624
1885	switzerland	2.11536	169.263	222.39
1886	switzerland	2.10913	167.348	221.978
1887	switzerland	1.92997	174.283	201.13
1888	switzerland	2.61058	177.931	213.106
1889	switzerland	1.81327	165.692	210.921
1890	switzerland	88.9619	209.454	225.083
1891	switzerland	9.01742	180.55	206.627
1892	switzerland	20.5623	155.867	192.793
1893	switzerland	45.3684	178.902	189.783
1894	switzerland	74.2683	194.86	203.12
1895	switzerland	7.98943	160.468	206.27
1896	switzerland	3.17045	143.054	193.782
1897	switzerland	2.46736	135.673	193.15
1898	switzerland	2.78012	148.908	186.924
1899	switzerland	1.32677	153.32	179.67
1900	switzerland	6.21495	182.275	203.875
1901	switzerland	0.753242	130.311	188.039
1902	switzerland	0.535066	120.42	186.678
1903	switzerland	1.72963	143.266	187.035
1904	switzerland	0.636995	126.53	186.813
1905	switzerland	34.3803	119.273	189.635
1906	switzerland	13.7411	109.194	181.151
1907	switzerland	28.4187	115.35	169.256
1908	switzerland	18.2874	115.075	169.634
1909	switzerland	20.8653	124.62	163.654
1910	switzerland	12.4735	107.143	161.94
1911	switzerland	31.6755	109.48	156.301
1912	switzerland	8.81346	102.506	145.435
1913	switzerland	23.7545	105.739	143.657
1914	switzerland	11.284	95.8617	140.397
1915	switzerland	14.91	100.058	136.839
1916	switzerland	24.0116	102.211	134.382
1917	switzerland	21.1273	119.894	147.943
1918	switzerland	554.049	116.348	148.315
1919	switzerland	90.1977	106.576	146.526
1920	switzerland	90.9166	105.027	131.077
1921	switzerland	11.7424	99.347	124.3
1922	switzerland	43.6482	96.0721	118.382
1923	switzerland	13.6946	73.2074	112.993
1924	switzerland	37.6252	89.1417	109.941
1925	switzerland	28.0808	83.2854	112.298
1926	switzerland	20.0039	76.8069	107.866
1927	switzerland	66.2421	76.5924	105.099
1928	switzerland	18.9348	78.7209	100.737
1929	switzerland	44.008	89.105	100.07
1930	switzerland	12.6587	75.4585	94.4342
1931	switzerland	45.5769	76.8297	92.5789
1932	switzerland	47.0231	69.7526	86.2498
1933	switzerland	27.6616	62.9138	79.8951
1934	switzerland	11.2176	63.1476	76.807
1935	switzerland	45.5562	63.5623	74.0679
1936	switzerland	15.1245	66.9596	73.0381
1937	switzerland	16.2666	67.8054	65.9715
1938	switzerland	28.4317	75.7862	62.0328
1939	switzerland	47.1263	65.9909	60.655
1940	switzerland	37.4568	69.1763	57.7253
1941	switzerland	7.87076	49.1923	58.9136
1942	switzerland	7.07521	51.6444	61.7219
1943	switzerland	4.57616	52.6951	57.8491
1944	switzerland	28.4359	63.935	62.1233
1945	switzerland	13.6374	57.3046	65.0226
1946	switzerland	13.1433	49.8406	59.0319
1947	switzerland	15.6347	50.9354	53.029
1948	switzerland	5.67145	38.2493	41.0411
1949	switzerland	13.2937	37.6041	32.4861
1950	switzerland	5.48415	32.3907	27.6992
1910	bern	0		261.161
1911	bern	8.64958	102.714	209.752
1912	bern	1.0543	92.7781	254.085
1913	bern	4.08538	92.9425	222.653
1914	bern	2.99581	103.855	235.67
1915	bern	9.87752	106.677	221.256
1916	bern	4.86145	93.3398	216.821
1917	bern	2.84603	97.7137	175.505
1918	bern	563.709	109.376	200.991
1919	bern	90.6944	116.202	235.239
1920	bern	69.7963	74.5769	206.521
1921	bern	4.83559	65.764	164.41
1922	bern	28.1253	79.5267	183.299
1923	bern	5.79039	55.9738	175.642
1924	bern	34.3905	66.8705	135.652
1925	bern	12.2595	68.8419	132.026
1885	bern		217.437	426.43
1886	bern		224.225	446.354
1887	bern		187.188	386.855
1888	bern		216.094	370.447
1889	bern	4.0494	253.088	419.113
1890	bern	84.7124	295.508	474.783
1891	bern	5.74933	281.717	373.706
1892	bern	39.1499	274.049	356.078
1893	bern	39.9057	204.97	304.734
1894	bern	40.5858	262.926	277.043
1895	bern	20.6044	283.31	360.577
1896	bern	1.67029	148.655	330.717
1897	bern	0	204.811	268.205
1898	bern	1.58153	186.62	308.398
1899	bern	0	179.53	285.407
1900	bern	0	239.557	341.368

## Sheet: Influ_months
Location	Year	Month	Population	Nr. death influenza	Nr. death TB Lung	Nr. death acute lung diseases	Nr. comb influ_acut	total	Nr. death cancer	Nr. death extrap
Bern	1889	January	49390	0	20	10	10	113	5	7
Bern	1889	February	49390	0	18	20	20	102	13	1
Bern	1889	March	49390	0	19	23	23	122	7	5
Bern	1889	April	49390	0	12	18	18	104	7	9
Bern	1889	May	49390	0	21	6	6	119	13	6
Bern	1889	June	49390	0	14	2	2	84	7	7
Bern	1889	July	49390	0	25	7	7	102	4	1
Bern	1889	August	49390	0	12	3	3	88	6	8
Bern	1889	September	49390	0	8	5	5	71	3	6
Bern	1889	October	49390	0	21	2	2	102	9	5
Bern	1889	November	49390	0	24	4	4	91	7	2
Bern	1889	December	49390	2	19	25	27	126	6	4
Bern	1890	January	50760	38	36	42	80	165	5	2
Bern	1890	February	50760	3	30	9	12	104	5	4
Bern	1890	March	50760	0	28	19	19	136	9	3
Bern	1890	April	50760	0	29	14	14	132	11	9
Bern	1890	May	50760	1	16	4	5	88	3	5
Bern	1890	June	50760	0	12	14	14	98	7	5
Bern	1890	July	50760	0	17	11	11	116	9	7
Bern	1890	August	50760	0	14	7	7	108	10	12
Bern	1890	September	50760	0	6	2	2	73	10	7
Bern	1890	October	50760	0	8	7	7	106	8	5
Bern	1890	November	50760	1	12	9	10	113	12	3
Bern	1890	December	50760	0	17	12	12	132	13	8
Bern	1891	January	52180	1	15	22	23	123	7	6
Bern	1891	February	52180	0	16	31	31	135	11	7
Bern	1891	March	52180	0	28	22	22	128	9	7
Bern	1891	April	52180	0	28	16	16	140	8	7
Bern	1891	May	52180	1	22	12	13	115	7	7
Bern	1891	June	52180	0	16	12	12	93	9	8
Bern	1891	July	52180	0	10	5	5	63	4	5
Bern	1891	August	52180	0	11	3	3	80	9	3
Bern	1891	September	52180	0	14	7	7	100	8	5
Bern	1891	October	52180	0	19	4	4	82	5	4
Bern	1891	November	52180	0	7	5	5	99	10	7
Bern	1891	December	52180	1	12	8	9	90	7	6
Bern	1892	January	53640	2	12	13	15	95	7	4
Bern	1892	February	53640	5	14	24	29	120	9	6
Bern	1892	March	53640	11	26	35	46	144	8	5
Bern	1892	April	53640	1	24	17	18	108	5	8
Bern	1892	May	53640	0	17	12	12	116	16	4
Bern	1892	June	53640	0	21	3	3	94	6	11
Bern	1892	July	53640	0	20	7	7	108	8	8
Bern	1892	August	53640	1	12	0	1	109	10	8
Bern	1892	September	53640	0	15	8	8	88	6	2
Bern	1892	October	53640	0	5	8	8	84	10	5
Bern	1892	November	53640	0	8	10	10	83	9	4
Bern	1892	December	53640	1	11	10	11	104	12	4
Bern	1893	January	55130	0	9	13	13	102	3	2
Bern	1893	February	55130	0	15	11	11	102	8	5
Bern	1893	March	55130	0	23	12	12	121	6	6
Bern	1893	April	55130	1	20	8	9	118	11	5
Bern	1893	May	55130	14	19	20	34	162	13	8
Bern	1893	June	55130	8	13	12	20	104	8	4
Bern	1893	July	55130	2	13	5	7	111	10	6
Bern	1893	August	55130	1	11	2	3	105	11	4
Bern	1893	September	55130	0	12	7	7	81	10	4
Bern	1893	October	55130	0	13	2	2	81	7	4
Bern	1893	November	55130	0	15	3	3	95	11	1
Bern	1893	December	55130	1	13	18	19	106	7	5
Bern	1894	January	56670	8	12	29	37	144	9	1
Bern	1894	February	56670	10	17	19	29	149	6	5
Bern	1894	March	56670	8	16	19	27	146	9	8
Bern	1894	April	56670	1	21	25	26	113	5	3
Bern	1894	May	56670	0	14	9	9	108	7	3
Bern	1894	June	56670	0	14	9	9	97	10	3
Bern	1894	July	56670	0	8	9	9	113	6	12
Bern	1894	August	56670	1	10	6	7	84	10	1
Bern	1894	September	56670	0	12	8	8	98	10	3
Bern	1894	October	56670	0	11	4	4	99	11	4
Bern	1894	November	56670	0	12	5	5	108	6	7
Bern	1894	December	56670	0	12	7	7	103	10	5
Switzerland	1888	January	2911233	0	488	828	828	5030
Switzerland	1888	February	2911233	0	575	833	833	5471
Switzerland	1888	March	2911233	0	635	1072	1072	6100
Switzerland	1888	April	2911233	0	686	972	972	5865
Switzerland	1888	May	2911233	0	642	632	632	5189
Switzerland	1888	June	2911233	0	535	380	380	4460
Switzerland	1888	July	2911233	0	491	308	308	4230
Switzerland	1888	August	2911233	0	444	252	252	4001
Switzerland	1888	September	2911233	0	381	193	193	3747
Switzerland	1888	October	2911233	0	396	316	316	4265
Switzerland	1888	November	2911233	0	421	403	403	4303
Switzerland	1888	December	2911233	0	510	584	584	5029
Switzerland	1889	January	2949577	0	506	758	758	5735
Switzerland	1889	February	2949577	2	525	745	747	5258
Switzerland	1889	March	2949577	2	618	1024	1026	6059
Switzerland	1889	April	2949577	2	665	969	971	6178
Switzerland	1889	May	2949577	1	627	602	603	5143
Switzerland	1889	June	2949577	1	560	300	301	4459
Switzerland	1889	July	2949577	0	519	255	255	4633
Switzerland	1889	August	2949577	0	412	213	213	4329
Switzerland	1889	September	2949577	0	410	223	223	4174
Switzerland	1889	October	2949577	0	402	303	303	4256
Switzerland	1889	November	2949577	0	404	338	338	4124
Switzerland	1889	December	2949577	38	516	693	731	5367
Switzerland	1890	January	2922897	1812	919	2146	3958	9257
Switzerland	1890	February	2922897	350	684	825	1175	5475
Switzerland	1890	March	2922897	198	732	955	1153	6211
Switzerland	1890	April	2922897	95	658	823	918	5577
Switzerland	1890	May	2922897	48	644	628	676	5079
Switzerland	1890	June	2922897	44	568	442	486	4655
Switzerland	1890	July	2922897	17	456	264	281	4208
Switzerland	1890	August	2922897	19	396	227	246	4273
Switzerland	1890	September	2922897	7	365	193	200	3793
Switzerland	1890	October	2922897	11	386	237	248	3930
Switzerland	1890	November	2922897	13	389	369	382	4168
Switzerland	1890	December	2922897	10	442	595	605	5143
Switzerland	1891	January	2972024	14	494	841	855	5958
Switzerland	1891	February	2972024	27	494	951	978	5517
Switzerland	1891	March	2972024	70	655	1369	1439	6702
Switzerland	1891	April	2972024	49	689	1123	1172	6568
Switzerland	1891	May	2972024	27	649	755	782	5683
Switzerland	1891	June	2972024	20	576	450	470	4836
Switzerland	1891	July	2972024	7	537	244	251	4323
Switzerland	1891	August	2972024	4	450	213	217	4294
Switzerland	1891	September	2972024	8	386	170	178	4046
Switzerland	1891	October	2972024	5	383	192	197	4141
Switzerland	1891	November	2972024	10	404	395	405	4486
Switzerland	1891	December	2972024	32	424	510	542	4630
Switzerland	1892	January	3000632	83	468	690	773	5065
Switzerland	1892	February	3000632	156	569	736	892	5230
Switzerland	1892	March	3000632	184	668	1085	1269	6443
Switzerland	1892	April	3000632	113	651	849	962	5597
Switzerland	1892	May	3000632	45	602	645	690	5286
Switzerland	1892	June	3000632	10	520	298	308	4186
Switzerland	1892	July	3000632	2	441	228	230	4245
Switzerland	1892	August	3000632	1	378	172	173	4236
Switzerland	1892	September	3000632	1	320	203	204	3987
Switzerland	1892	October	3000632	2	348	251	253	4044
Switzerland	1892	November	3000632	6	375	337	343	3905
Switzerland	1892	December	3000632	14	445	601	615	4954
Switzerland	1893	January	3032945	20	471	980	1000	5998
Switzerland	1893	February	3032945	29	522	668	697	4982
Switzerland	1893	March	3032945	45	610	851	896	5596
Switzerland	1893	April	3032945	284	644	1020	1304	6109
Switzerland	1893	May	3032945	491	641	859	1350	6165
Switzerland	1893	June	3032945	217	496	524	741	5071
Switzerland	1893	July	3032945	49	462	250	299	4590
Switzerland	1893	August	3032945	10	387	196	206	4393
Switzerland	1893	September	3032945	13	357	209	222	3935
Switzerland	1893	October	3032945	8	376	225	233	4139
Switzerland	1893	November	3032945	16	382	374	390	4382
Switzerland	1893	December	3032945	194	408	775	969	5699
Switzerland	1894	January	3063218	1883	630	1948	3831	9093
Switzerland	1894	February	3063218	491	601	1084	1575	5988
Switzerland	1894	March	3063218	207	691	1046	1253	6172
Switzerland	1894	April	3063218	76	645	892	968	5591
Switzerland	1894	May	3063218	35	595	583	618	5081
Switzerland	1894	June	3063218	18	512	401	419	4566
Switzerland	1894	July	3063218	9	512	278	287	4269
Switzerland	1894	August	3063218	7	422	213	220	4262
Switzerland	1894	September	3063218	8	352	229	237	3933
Switzerland	1894	October	3063218	4	396	238	242	4003
Switzerland	1894	November	3063218	12	383	308	320	3967
Switzerland	1894	December	3063218	25	483	544	569	4960
Bern	1918	January	104741	0	12	12	12	101	5	5
Bern	1918	February	105156	1	14	16	17	112	14	7
Bern	1918	March	105327	2	18	21	23	124	6	5
Bern	1918	April	105472	0	12	16	16	110	7	2
Bern	1918	May	105439	1	19	12	13	102	10	8
Bern	1918	June	105350	0	19	8	8	81	8	1
Bern	1918	July	105398	184	11	7	191	257	7	3
Bern	1918	August	105268	51	10	9	60	141	10	2
Bern	1918	September	105318	9	12	6	15	90	8	3
Bern	1918	October	105531	111	15	15	126	211	6	6
Bern	1918	November	105866	161	11	11	172	252	11	6
Bern	1918	December	106004	88	3	11	99	171	6	5
Bern	1919	January	105921	22	12	15	37	102	5	4
Bern	1919	February	106024	29	11	18	47	125	6	8
Bern	1919	March	105770	14	26	17	31	145	6	12
Bern	1919	April	105343	10	17	19	29	106	8	5
Bern	1919	May	104765	4	25	13	17	111	11	6
Bern	1919	June	104935	1	21	16	17	91	9	3
Bern	1919	July	104270	0	10	5	5	92	7	4
Bern	1919	August	104270	1	22	9	10	90	9	4
Bern	1919	September	104270	2	11	2	4	80	9	3
Bern	1919	October	104270	4	13	7	11	98	5	6
Bern	1919	November	104270	2	9	8	10	103	13	4
Bern	1919	December	104270	2	8	17	19	92	10	2
Bern	1920	January	104887	7	18	17	24	125	6	4
Bern	1920	February	104933	36	25	21	57	180	10	2
Bern	1920	March	104695	15	18	11	26	130	8	3
Bern	1920	April	103890	3	16	15	18	104	8	4
Bern	1920	May	103280	3	17	5	8	102	7	3
Bern	1920	June	103280	0	19	5	5	83	14	3
Bern	1920	July	103299	0	11	5	5	72	3	2
Bern	1920	August	103558	1	12	4	5	85	7	2
Bern	1920	September	103672	1	10	5	6	84	8	3
Bern	1920	October	103916	0	10	5	5	67	8	5
Bern	1920	November	104131	3	8	5	8	84	12	3
Bern	1920	December	104626	2	7	9	11	88	10	5
Bern	1921	January	104295	2	11	11	13	104
Bern	1921	February	104238	0	9	15	15	92
Bern	1921	March	104042	0	19	11	11	101
Bern	1921	April	103689	0	8	14	14	80
Bern	1921	May	103383	0	8	6	6	71
Bern	1921	June	103373	0	10	5	5	77
Bern	1921	July	103452	0	8	9	9	91
Bern	1921	August	103364	1	14	1	2	77
Bern	1921	September	103248	0	11	7	7	64
Bern	1921	October	103283	0	8	3	3	71
Bern	1921	November	103342	1	16	8	9	91
Bern	1921	December	103708	1	7	9	10	83
Bern	1922	January	103748	11	20	25	36	150
Bern	1922	February	103730	6	8	17	23	129
Bern	1922	March	103709	5	9	17	22	117
Bern	1922	April	103434	2	10	11	13	91
Bern	1922	May	102993	2	10	6	8	66
Bern	1922	June	103223	0	14	4	4	69
Bern	1922	July	103218	0	12	4	4	86
Bern	1922	August	103079	0	8	1	1	78
Bern	1922	September	103074	0	10	4	4	86
Bern	1922	October	103144	0	9	7	7	74
Bern	1922	November	103311	0	10	8	8	82
Bern	1922	December	103833	1	13	13	14	99
Bern	1923	January	103874	0	16	10	10	111
Bern	1923	February	103964	1	13	7	8	89
Bern	1923	March	103916	2	17	10	12	132
Bern	1923	April	103643	0	20	7	7	103
Bern	1923	May	103453	1	14	3	4	83
Bern	1923	June	103643	0	12	4	4	83
Bern	1923	July	103777	1	9	6	7	99
Bern	1923	August	103813	0	13	6	6	95
Bern	1923	September	103875	0	9	4	4	67
Bern	1923	October	103971	0	12	5	5	75
Bern	1923	November	104050	0	11	6	6	78
Bern	1923	December	104543	2	13	16	18	93
Switzerland	1918	January	3878896	58	449	613	671	5080	390	152
Switzerland	1918	February	3878896	36	469	521	557	4595	436	196
Switzerland	1918	March	3878896	66	544	715	781	5244	388	205
Switzerland	1918	April	3878896	54	526	609	663	4889	412	241
Switzerland	1918	May	3878896	34	518	417	451	4331	417	215
Switzerland	1918	June	3878896	37	497	287	324	4118	434	194
Switzerland	1918	July	3878896	2264	457	240	2504	6303	379	154
Switzerland	1918	August	3878896	2270	448	203	2473	6195	406	140
Switzerland	1918	September	3878896	1091	382	173	1264	4533	399	137
Switzerland	1918	October	3878896	5501	519	390	5891	10264	432	147
Switzerland	1918	November	3878896	5991	473	360	6351	10766	407	119
Switzerland	1918	December	3878896	4089	471	424	4513	8716	398	125
Switzerland	1919	January	3864844	1169	499	360	1529	5599	450	158
Switzerland	1919	February	3864844	808	497	510	1318	5324	373	150
Switzerland	1919	March	3864844	628	580	547	1175	5404	399	194
Switzerland	1919	April	3864844	355	616	667	1022	5451	407	228
Switzerland	1919	May	3864844	203	617	562	765	4976	368	216
Switzerland	1919	June	3864844	80	515	278	358	4166	424	217
Switzerland	1919	July	3864844	37	454	170	207	3851	437	199
Switzerland	1919	August	3864844	29	407	176	205	3674	411	154
Switzerland	1919	September	3864844	34	367	144	178	3370	373	125
Switzerland	1919	October	3864844	52	393	254	306	4043	408	130
Switzerland	1919	November	3864844	38	368	416	454	4465	408	125
Switzerland	1919	December	3864844	53	350	460	513	4609	416	143
Switzerland	1920	January	3869481	299	451	546	845	5281	402	167
Switzerland	1920	February	3869481	1473	521	682	2155	7057	402	157
Switzerland	1920	March	3869481	1134	584	674	1808	6618	403	184
Switzerland	1920	April	3869481	283	469	481	764	4948	409	196
Switzerland	1920	May	3869481	102	483	346	448	4532	411	208
Switzerland	1920	June	3869481	57	395	197	254	3944	404	162
Switzerland	1920	July	3869481	22	375	172	194	3837	440	161
Switzerland	1920	August	3869481	19	355	148	167	3657	402	119
Switzerland	1920	September	3869481	19	352	183	202	3611	377	146
Switzerland	1920	October	3869481	20	303	195	215	3538	379	129
Switzerland	1920	November	3869481	43	390	379	422	4359	446	127
Switzerland	1920	December	3869481	47	394	512	559	4610	405	134

## Sheet: Influ_age_nr_update
Year	Location	Sex	Diagnosis	Age: 0-4	Age: 5-14	Age: 15-19	Age: 20-29	Age: 30-39	Age: 40-49	Age: 50-59	Age: 60-69	Age: 70-79	Age: 80+	Pop: 0-4	Pop: 5-14	Pop: 15-19	Pop: 20-29	Pop: 30-39	Pop: 40-49	Pop: 50-59	Pop: 60-69	Pop: 70-79	Pop: 80+
1888	bern	male	influenza p	28	0	0	2	2	2	10	7	4	1	2365	4072	1861	3713	3180	2545	1603	873	299	50
1888	bern	male	tb	3	1	5	30	33	22	15	7	2	0	2365	4072	1861	3713	3180	2545	1603	873	299	50
1888	bern	female	influenza p	17	1	0	1	0	0	6	12	10	6	2421	4132	2294	4711	3749	3147	2307	1407	480	78
1888	bern	female	tb	4	2	7	21	22	13	1	8	0	0	2421	4132	2294	4711	3749	3147	2307	1407	480	78
1889/90	bern	male	influenza p	25	1	0	3	3	5	7.5	9.5	5.5	2	2365	4072	1861	3713	3180	2545	1603	873	299	50
1889/90	bern	male	tb	4	2	2	26	30.5	24.5	21	12.5	1	0	2365	4072	1861	3713	3180	2545	1603	873	299	50
1889/90	bern	female	influenza p	24.5	1	1	0.5	4	3	9	19.5	9.5	4	2421	4132	2294	4711	3749	3147	2307	1407	480	78
1889/90	bern	female	tb	4	5.5	9.5	15.5	21	14.5	13.5	10.5	3.5	0	2421	4132	2294	4711	3749	3147	2307	1407	480	78
1891	bern	male	influenza p	46	1	1	1	1	3	8	11	3	1	2952	4905	2265	4919	3840	2855	1924	1012	365	54
1891	bern	male	tb	5	5	6	21	21	28	14	11	3	0	2952	4905	2265	4919	3840	2855	1924	1012	365	54
1891	bern	female	influenza p	29	2	1	0	5	2	9	9	6	8	3056	4931	2858	6135	4469	3510	2652	1681	618	106
1891	bern	female	tb	4	6	10	21	17	12	10	3	1	0	3056	4931	2858	6135	4469	3510	2652	1681	618	106
1892	bern	male	influenza p	24	0	1	4	2	7	6	13	12	2	2952	4905	2265	4919	3840	2855	1924	1012	365	54
1892	bern	male	tb	3	1	6	21	23	19	14	4	0	0	2952	4905	2265	4919	3840	2855	1924	1012	365	54
1892	bern	female	influenza p	10	1	0	0	4	8	15	14	15	9	3056	4931	2858	6135	4469	3510	2652	1681	618	106
1892	bern	female	tb	2	5	8	30	18	12	10	6	3	0	3056	4931	2858	6135	4469	3510	2652	1681	618	106
1893	bern	male	influenza p	17	0	0	3	3	2	6	11	9	5	2952	4905	2265	4919	3840	2855	1924	1012	365	54
1893	bern	male	tb	3	3	2	19	25	20	16	5	0	0	2952	4905	2265	4919	3840	2855	1924	1012	365	54
1893	bern	female	influenza p	6	0	1	1	2	6	7	20	12	2	3056	4931	2858	6135	4469	3510	2652	1681	618	106
1893	bern	female	tb	3	6	5	20	16	10	12	9	2	0	3056	4931	2858	6135	4469	3510	2652	1681	618	106
1894	bern	male	influenza p	24	0	0	4	3	6	9	11	8	2	2952	4905	2265	4919	3840	2855	1924	1012	365	54
1894	bern	male	tb	1	1	7	18	30	19	10	6	0	0	2952	4905	2265	4919	3840	2855	1924	1012	365	54
1894	bern	female	influenza p	29	3	2	3	5	3	4	13	16	4	3056	4931	2858	6135	4469	3510	2652	1681	618	106
1894	bern	female	tb	3	3	7	19	17	10	6	1	1	0	3056	4931	2858	6135	4469	3510	2652	1681	618	106
1918	bern	both	influenza	40	18	41	218	166	61	34	19	9	2	7821	16337	9283.5	19339.5	15920.5	12048.5	7716	4493.5	1839	340
1918	bern	both	tb	4	2	6	44	25	28	25	15	4	3	7821	16337	9283.5	19339.5	15920.5	12048.5	7716	4493.5	1839	340
1919	bern	both	influenza	16	5	4	12	24	13	10	0	7	0	7821	16337	9283.5	19339.5	15920.5	12048.5	7716	4493.5	1839	340
1919	bern	both	tb	1	4	11	35	45	40	21	18	9	1	7821	16337	9283.5	19339.5	15920.5	12048.5	7716	4493.5	1839	340
1920	bern	both	influenza	15	0	8	5	11	11	10	5	9	2	7821	16337	9283.5	19339.5	15920.5	12048.5	7716	4493.5	1839	340
1920	bern	both	tb	4	2	12	36	31	33	26	21	8	0	7821	16337	9283.5	19339.5	15920.5	12048.5	7716	4493.5	1839	340
1921	bern	both	influenza	1	0	0	0	3	0	0	0	1	0	7821	16337	9283.5	19339.5	15920.5	12048.5	7716	4493.5	1839	340
1921	bern	both	tb	2	0	10	33	28	21	15	11	6	3	7821	16337	9283.5	19339.5	15920.5	12048.5	7716	4493.5	1839	340
1922	bern	both	influenza	3	1	1	4	2	1	7	4	3	1	7821	16337	9283.5	19339.5	15920.5	12048.5	7716	4493.5	1839	340
1922	bern	both	tb	2	0	14	32	17	27	15	14	11	1	7821	16337	9283.5	19339.5	15920.5	12048.5	7716	4493.5	1839	340
1923	bern	both	influenza	0	0	0	0	2	1	1	1	2	0	7821	16337	9283.5	19339.5	15920.5	12048.5	7716	4493.5	1839	340
1923	bern	both	tb	3	1	12	36	26	30	20	22	7	2	7821	16337	9283.5	19339.5	15920.5	12048.5	7716	4493.5	1839	340
1918	bern	both	combi	73	20	44	221	169	70	51	44	42	20	7821	16337	9283.5	19339.5	15920.5	12048.5	7716	4493.5	1839	340
1919	bern	both	combi	41	7	5	14	25	18	19	37	52	19	7821	16337	9283.5	19339.5	15920.5	12048.5	7716	4493.5	1839	340
1920	bern	both	combi	34	2	8	6	13	18	21	27	41	13	7821	16337	9283.5	19339.5	15920.5	12048.5	7716	4493.5	1839	340
1921	bern	both	combi	17	1	2	2	3	10	17	15	24	13	7821	16337	9283.5	19339.5	15920.5	12048.5	7716	4493.5	1839	340
1922	bern	both	combi	16	2	3	6	4	6	20	28	46	13	7821	16337	9283.5	19339.5	15920.5	12048.5	7716	4493.5	1839	340
1923	bern	both	combi	5	0	2	3	4	6	10	16	35	10	7821	16337	9283.5	19339.5	15920.5	12048.5	7716	4493.5	1839	340
1918	bern	both	resp	33	2	3	3	3	9	17	25	31	18	7821	16337	9283.5	19339.5	15920.5	12048.5	7716	4493.5	1839	340
1919	bern	both	resp	25	2	1	2	1	5	9	37	45	19	7821	16337	9283.5	19339.5	15920.5	12048.5	7716	4493.5	1839	340
1920	bern	both	resp	19	2	0	1	2	7	11	22	32	11	7821	16337	9283.5	19339.5	15920.5	12048.5	7716	4493.5	1839	340
1921	bern	both	resp	16	1	2	2	0	10	17	15	23	13	7821	16337	9283.5	19339.5	15920.5	12048.5	7716	4493.5	1839	340
1922	bern	both	resp	13	1	2	2	2	5	13	24	43	12	7821	16337	9283.5	19339.5	15920.5	12048.5	7716	4493.5	1839	340
1923	bern	both	resp	5	0	2	3	2	5	9	15	33	10	7821	16337	9283.5	19339.5	15920.5	12048.5	7716	4493.5	1839	340
1917	switzerland	male	influenza	47	5	1	8	15	21	45	60	111	55	166377	379020	190629	307670	260380	237438	172023	101876	45790	9920
1917	switzerland	male	tb	41	54	179	572	539	503	465	262	103	13	166377	379020	190629	307670	260380	237438	172023	101876	45790	9920
1917	switzerland	female	influenza	28	11	6	11	14	17	53	102	145	63	162489	375408	196272	345816	283448	251138	191546	125541	62655	14884
1917	switzerland	female	tb	53	130	389	778	566	392	302	257	117	13	162489	375408	196272	345816	283448	251138	191546	125541	62655	14884
1918	switzerland	male	influenza	557	448	953	4572	3481	1428	578	359	234	36	166377	379020	190629	307670	260380	237438	172023	101876	45790	9920
1918	switzerland	male	tb	44	31	181	578	526	546	425	231	90	11	166377	379020	190629	307670	260380	237438	172023	101876	45790	9920
1918	switzerland	female	influenza	623	586	784	2723	2054	839	482	393	288	73	162489	375408	196272	345816	283448	251138	191546	125541	62655	14884
1918	switzerland	female	tb	43	116	332	875	624	422	280	252	126	20	162489	375408	196272	345816	283448	251138	191546	125541	62655	14884
1919	switzerland	male	influenza	211	104	118	307	337	248	192	132	94	29	166377	379020	190629	307670	260380	237438	172023	101876	45790	9920
1919	switzerland	male	tb	58	42	153	513	467	560	442	293	112	8	166377	379020	190629	307670	260380	237438	172023	101876	45790	9920
1919	switzerland	female	influenza	173	122	131	294	305	183	184	152	142	28	162489	375408	196272	345816	283448	251138	191546	125541	62655	14884
1919	switzerland	female	tb	46	103	339	831	587	380	318	284	118	9	162489	375408	196272	345816	283448	251138	191546	125541	62655	14884
1920	switzerland	male	influenza	225	67	97	240	339	233	202	173	148	39	166377	379020	190629	307670	260380	237438	172023	101876	45790	9920
1920	switzerland	male	tb	46	45	149	487	394	413	368	240	103	9	166377	379020	190629	307670	260380	237438	172023	101876	45790	9920
1920	switzerland	female	influenza	165	70	96	249	308	209	168	215	206	69	162489	375408	196272	345816	283448	251138	191546	125541	62655	14884
1920	switzerland	female	tb	48	106	311	752	533	385	283	249	133	18	162489	375408	196272	345816	283448	251138	191546	125541	62655	14884
1917	switzerland	male	resp	571	35	26	93	130	205	322	443	560	228	166377	379020	190629	307670	260380	237438	172023	101876	45790	9920
1918	switzerland	male	resp	642	60	23	91	126	161	249	442	497	192	166377	379020	190629	307670	260380	237438	172023	101876	45790	9920
1919	switzerland	male	resp	623	36	22	39	71	125	185	381	492	205	166377	379020	190629	307670	260380	237438	172023	101876	45790	9920
1920	switzerland	male	resp	692	51	15	48	80	145	265	319	383	198	166377	379020	190629	307670	260380	237438	172023	101876	45790	9920
1917	switzerland	female	resp	494	42	23	43	98	107	214	478	692	302	162489	375408	196272	345816	283448	251138	191546	125541	62655	14884
1918	switzerland	female	resp	614	59	34	62	96	121	174	409	613	290	162489	375408	196272	345816	283448	251138	191546	125541	62655	14884
1919	switzerland	female	resp	535	38	15	31	57	88	171	423	707	300	162489	375408	196272	345816	283448	251138	191546	125541	62655	14884
1920	switzerland	female	resp	571	42	13	48	61	95	177	379	634	299	162489	375408	196272	345816	283448	251138	191546	125541	62655	14884
1888	switzerland	male	influenza p	793	58	25	70	128	215	366	501	392	121	162090	308187	134690	224681	175806	159095	125147	86495	34497	6886
1888	switzerland	male	tb	122	92	193	670	682	624	446	272	66	10	162090	308187	134690	224681	175806	159095	125147	86495	34497	6886
1888	switzerland	female	influenza p	673	64	24	53	117	163	314	527	436	130	161463	308339	136200	244199	188728	174328	140233	99530	39174	7986
1888	switzerland	female	tb	105	195	343	831	556	393	315	229	55	4	161463	308339	136200	244199	188728	174328	140233	99530	39174	7986
1889/90	switzerland	male	influenza p	891	88.5	42	161.5	222.5	396.5	536.5	719.5	572	175	162090	308187	134690	224681	175806	159095	125147	86495	34497	6886
1889/90	switzerland	male	tb	133	98	203	743	692	625	474	302	71	3	162090	308187	134690	224681	175806	159095	125147	86495	34497	6886
1889/90	switzerland	female	influenza p	835.5	96	44.5	119.5	211.5	327.5	507.5	807.5	635.5	187.5	161463	308339	136200	244199	188728	174328	140233	99530	39174	7986
1889/90	switzerland	female	tb	126	216	391	880	648	413	321	226	69	5	161463	308339	136200	244199	188728	174328	140233	99530	39174	7986
1891	switzerland	male	influenza p	946	73	35	107	157	239	289	485	375	114	162090	308187	134690	224681	175806	159095	125147	86495	34497	6886
1891	switzerland	male	tb	148	110	192	658	638	553	408	269	62	7	162090	308187	134690	224681	175806	159095	125147	86495	34497	6886
1891	switzerland	female	influenza p	811	63	31	59	114	167	310	573	533	128	161463	308339	136200	244199	188728	174328	140233	99530	39174	7986
1891	switzerland	female	tb	125	186	376	815	596	431	267	232	64	4	161463	308339	136200	244199	188728	174328	140233	99530	39174	7986
1892	switzerland	male	influenza p	702	48	23	70	135	250	351	520	417	133	162090	308187	134690	224681	175806	159095	125147	86495	34497	6886
1892	switzerland	male	tb	141	79	174	608	573	558	408	251	64	2	162090	308187	134690	224681	175806	159095	125147	86495	34497	6886
1892	switzerland	female	influenza p	575	52	26	53	126	171	282	610	523	144	161463	308339	136200	244199	188728	174328	140233	99530	39174	7986
1892	switzerland	female	tb	80	195	352	775	565	369	289	227	70	4	161463	308339	136200	244199	188728	174328	140233	99530	39174	7986
1893	switzerland	male	influenza p	740	94	37	108	189	333	424	642	555	165	162090	308187	134690	224681	175806	159095	125147	86495	34497	6886
1893	switzerland	male	tb	110	65	158	610	592	559	421	269	68	4	162090	308187	134690	224681	175806	159095	125147	86495	34497	6886
1893	switzerland	female	influenza p	652	87	33	85	130	183	392	749	776	200	161463	308339	136200	244199	188728	174328	140233	99530	39174	7986
1893	switzerland	female	tb	107	175	335	675	579	386	311	260	68	4	161463	308339	136200	244199	188728	174328	140233	99530	39174	7986
1894	switzerland	male	influenza p	1006	67	41	119	182	284	495	725	683	214	162090	308187	134690	224681	175806	159095	125147	86495	34497	6886
1894	switzerland	male	tb	134	87	188	638	640	583	480	266	88	6	162090	308187	134690	224681	175806	159095	125147	86495	34497	6886
1894	switzerland	female	influenza p	793	81	38	98	145	274	526	885	901	225	161463	308339	136200	244199	188728	174328	140233	99530	39174	7986
1894	switzerland	female	tb	125	143	356	810	605	395	335	274	66	3	161463	308339	136200	244199	188728	174328	140233	99530	39174	7986
1889/90	switzerland	male	influenza 2	94	27	17	66	104	218	208	257	246	88	162090	308187	134690	224681	175806	159095	125147	86495	34497	6886
1891	switzerland	male	influenza 2	36	4	2	7	9	13	9	22	20	8	162090	308187	134690	224681	175806	159095	125147	86495	34497	6886
1892	switzerland	male	influenza 2	37	7	1	5	10	26	39	44	62	23	162090	308187	134690	224681	175806	159095	125147	86495	34497	6886
1893	switzerland	male	influenza 2	52	16	3	17	29	58	70	126	141	58	162090	308187	134690	224681	175806	159095	125147	86495	34497	6886
1894	switzerland	male	influenza 2	94	12	14	31	34	81	137	215	264	130	162090	308187	134690	224681	175806	159095	125147	86495	34497	6886
1889/90	switzerland	female	influenza 2	101	31	27	58	94	128	226	309	295	117	161463	308339	136200	244199	188728	174328	140233	99530	39174	7986
1891	switzerland	female	influenza 2	13	3	7	9	9	7	22	41	38	6	161463	308339	136200	244199	188728	174328	140233	99530	39174	7986
1892	switzerland	female	influenza 2	30	7	7	17	21	32	39	82	98	26	161463	308339	136200	244199	188728	174328	140233	99530	39174	7986
1893	switzerland	female	influenza 2	38	21	12	24	29	50	95	213	224	100	161463	308339	136200	244199	188728	174328	140233	99530	39174	7986
1894	switzerland	female	influenza 2	39	21	15	33	48	95	163	323	375	140	161463	308339	136200	244199	188728	174328	140233	99530	39174	7986
1917	switzerland	male	combi	618	40	27	101	145	226	367	503	671	283	166377	379020	190629	307670	260380	237438	172023	101876	45790	9920
1918	switzerland	male	combi	1199	508	976	4663	3607	1589	827	801	731	228	166377	379020	190629	307670	260380	237438	172023	101876	45790	9920
1919	switzerland	male	combi	834	140	140	346	408	373	377	513	586	234	166377	379020	190629	307670	260380	237438	172023	101876	45790	9920
1920	switzerland	male	combi	917	118	112	288	419	378	467	492	531	237	166377	379020	190629	307670	260380	237438	172023	101876	45790	9920
1917	switzerland	female	combi	522	53	29	54	112	124	267	580	837	365	162489	375408	196272	345816	283448	251138	191546	125541	62655	14884
1918	switzerland	female	combi	1171	645	818	2785	2150	960	656	802	901	363	162489	375408	196272	345816	283448	251138	191546	125541	62655	14884
1919	switzerland	female	combi	746	160	146	325	362	271	355	575	849	328	162489	375408	196272	345816	283448	251138	191546	125541	62655	14884
1920	switzerland	female	combi	796	112	109	297	369	304	345	594	840	368	162489	375408	196272	345816	283448	251138	191546	125541	62655	14884
1888	switzerland	male	combi	793	58	25	70	128	215	366	501	392	121	162090	308187	134690	224681	175806	159095	125147	86495	34497	6886
1889/90	switzerland	male	combi	985	115.5	59	227.5	326.5	614.5	744.5	976.5	818	263	162090	308187	134690	224681	175806	159095	125147	86495	34497	6886
1891	switzerland	male	combi	982	77	37	114	166	252	298	507	395	122	162090	308187	134690	224681	175806	159095	125147	86495	34497	6886
1892	switzerland	male	combi	739	55	24	75	145	276	390	564	479	156	162090	308187	134690	224681	175806	159095	125147	86495	34497	6886
1893	switzerland	male	combi	792	110	40	125	218	391	494	768	696	223	162090	308187	134690	224681	175806	159095	125147	86495	34497	6886
1894	switzerland	male	combi	1100	79	55	150	216	365	632	940	947	344	162090	308187	134690	224681	175806	159095	125147	86495	34497	6886
1888	switzerland	female	combi	683	64	24	53	117	163	314	527	436	130	161463	308339	136200	244199	188728	174328	140233	99530	39174	7986
1889/90	switzerland	female	combi	936.5	127	71.5	177.5	305.5	455.5	733.5	1116.5	930.5	304.5	161463	308339	136200	244199	188728	174328	140233	99530	39174	7986
1891	switzerland	female	combi	824	66	38	68	123	174	332	614	571	134	161463	308339	136200	244199	188728	174328	140233	99530	39174	7986
1892	switzerland	female	combi	605	59	33	70	147	203	321	692	621	170	161463	308339	136200	244199	188728	174328	140233	99530	39174	7986
1893	switzerland	female	combi	690	108	45	109	159	233	487	962	1000	300	161463	308339	136200	244199	188728	174328	140233	99530	39174	7986
1894	switzerland	female	combi	832	102	53	131	193	369	689	1208	1276	365	161463	308339	136200	244199	188728	174328	140233	99530	39174	7986
1889/90	switzerland	male	influenza 1_2	94	27	17	66	104	218	208	257	246	88	162090	308187	134690	224681	175806	159095	125147	86495	34497	6886
1891	switzerland	male	influenza 1_2	36	4	2	7	9	13	9	22	20	8	162090	308187	134690	224681	175806	159095	125147	86495	34497	6886
1892	switzerland	male	influenza 1_2	37	7	1	5	10	26	39	44	62	23	162090	308187	134690	224681	175806	159095	125147	86495	34497	6886
1893	switzerland	male	influenza 1_2	52	16	3	17	29	58	70	126	141	58	162090	308187	134690	224681	175806	159095	125147	86495	34497	6886
1894	switzerland	male	influenza 1_2	94	12	14	31	34	81	137	215	264	130	162090	308187	134690	224681	175806	159095	125147	86495	34497	6886
1889/90	switzerland	female	influenza 1_2	101	31	27	58	94	128	226	309	295	117	161463	308339	136200	244199	188728	174328	140233	99530	39174	7986
1891	switzerland	female	influenza 1_2	13	3	7	9	9	7	22	41	38	6	161463	308339	136200	244199	188728	174328	140233	99530	39174	7986
1892	switzerland	female	influenza 1_2	30	7	7	17	21	32	39	82	98	26	161463	308339	136200	244199	188728	174328	140233	99530	39174	7986
1893	switzerland	female	influenza 1_2	38	21	12	24	29	50	95	213	224	100	161463	308339	136200	244199	188728	174328	140233	99530	39174	7986
1894	switzerland	female	influenza 1_2	39	21	15	33	48	95	163	323	375	140	161463	308339	136200	244199	188728	174328	140233	99530	39174	7986
1888	switzerland	male	resp	793	58	25	70	128	215	366	501	392	121	162090	308187	134690	224681	175806	159095	125147	86495	34497	6886
1889/90	switzerland	male	resp	802	63.5	26	102.5	145.5	266.5	352.5	513.5	383	114	162090	308187	134690	224681	175806	159095	125147	86495	34497	6886
1891	switzerland	male	resp	910	70	33	100	149	227	281	466	359	109	162090	308187	134690	224681	175806	159095	125147	86495	34497	6886
1892	switzerland	male	resp	666	42	22	65	126	226	315	479	361	114	162090	308187	134690	224681	175806	159095	125147	86495	34497	6886
1893	switzerland	male	resp	691	79	34	94	165	280	365	526	442	124	162090	308187	134690	224681	175806	159095	125147	86495	34497	6886
1894	switzerland	male	resp	914	55	28	93	156	226	383	553	479	115	162090	308187	134690	224681	175806	159095	125147	86495	34497	6886
1888	switzerland	female	resp	683	64	24	53	117	163	314	527	436	130	161463	308339	136200	244199	188728	174328	140233	99530	39174	7986
1889/90	switzerland	female	resp	751.5	71	28.5	60.5	134.5	197.5	323.5	601.5	446.5	126.5	161463	308339	136200	244199	188728	174328	140233	99530	39174	7986
1891	switzerland	female	resp	799	60	25	51	105	161	291	543	502	125	161463	308339	136200	244199	188728	174328	140233	99530	39174	7986
1892	switzerland	female	resp	547	45	20	44	109	143	249	540	440	124	161463	308339	136200	244199	188728	174328	140233	99530	39174	7986
1893	switzerland	female	resp	616	66	22	63	105	145	317	569	594	129	161463	308339	136200	244199	188728	174328	140233	99530	39174	7986
1894	switzerland	female	resp	754	63	23	69	108	189	384	638	606	133	161463	308339	136200	244199	188728	174328	140233	99530	39174	7986

## Sheet: Influ_Age_100000
Year	Location	Sex	Diagnosis	Age: 0-4	Age: 5-14	Age: 15-19	Age: 20-29	Age: 30-39	Age: 40-49	Age: 50-59	Age: 60-69	Age: 70-79	Age: 80+
1888	Switzerland	male	Influenza and pneumonia	489.234	18.8197	18.5611	31.1553	72.8075	135.139	292.456	579.224	1136.33	1757.19
1888	Switzerland	male	TB	75.2668	29.852	143.292	298.201	387.928	392.218	356.381	314.469	191.321	145.222
1888	Switzerland	female	Influenza and pneumonia	416.814	20.7564	17.6211	21.7036	61.994	93.5019	223.913	529.489	1112.98	1627.85
1888	Switzerland	female	TB	65.0304	63.2421	251.836	340.296	294.604	225.437	224.626	230.081	140.399	50.0877
1889/90	Switzerland	male	Iinfluenza 1 and 2	57.9925	8.76091	12.6216	29.375	59.1561	137.025	166.205	297.127	713.105	1277.96
1889/90	Switzerland	male	Influenza and pneumonia	507.743	28.7163	31.1827	71.8797	126.56	249.222	428.696	831.84	1658.12	2541.39
1889/90	Switzerland	male	TB	82.0532	31.7989	150.716	330.691	393.616	392.847	378.755	349.153	205.815	43.5667
1889/90	Switzerland	female	Iinfluenza 1 and 2	62.553	10.0539	19.8238	23.7511	49.8071	73.4248	161.16	310.459	753.05	1465.06
1889/90	Switzerland	female	Influenza and pneumonia	517.456	31.1346	32.6725	48.9355	112.066	187.864	361.898	811.313	1622.25	2347.86
1889/90	Switzerland	female	TB	78.0365	70.0528	287.078	360.362	343.351	236.91	228.905	227.067	176.137	62.6096
1891	Switzerland	male	Iinfluenza 1 and 2	22.2099	1.29791	1.48489	3.11553	5.11928	8.17122	7.19154	25.435	57.9761	116.178
1891	Switzerland	male	Influenza and pneumonia	583.626	23.6869	25.9856	47.6231	89.303	150.225	230.928	560.726	1087.05	1655.53
1891	Switzerland	male	TB	91.3073	35.6926	142.55	292.86	362.9	347.591	326.017	311.001	179.726	101.656
1891	Switzerland	female	Iinfluenza 1 and 2	24.1541	0.972955	5.1395	3.68552	4.76877	4.01542	15.6882	41.1936	97.0031	75.1315
1891	Switzerland	female	Influenza and pneumonia	502.282	20.4321	22.7606	24.1606	60.4044	95.7964	221.061	575.706	1360.6	1602.8
1891	Switzerland	female	TB	77.4171	60.3232	276.065	333.744	315.798	247.235	190.397	233.096	163.374	50.0877
1892	Switzerland	male	Iinfluenza 1 and 2	27.7624	2.27135	0.742446	2.22538	5.68809	16.3424	31.1634	50.87	179.726	334.011
1892	Switzerland	male	Influenza and pneumonia	433.093	15.575	17.0762	31.1553	76.7892	157.139	280.47	601.191	1208.8	1931.46
1892	Switzerland	male	TB	86.9887	25.6338	129.186	270.606	325.927	350.734	326.017	290.19	185.523	29.0444
1892	Switzerland	female	Iinfluenza 1 and 2	29.7282	2.27023	5.1395	6.96154	11.1271	18.3562	27.8109	82.3872	250.166	325.57
1892	Switzerland	female	Influenza and pneumonia	356.119	16.8646	19.0896	21.7036	66.7627	98.091	201.094	612.881	1335.07	1803.16
1892	Switzerland	female	TB	49.547	63.2421	258.443	317.364	299.373	211.67	206.086	228.072	178.69	50.0877
1893	Switzerland	male	Iinfluenza 1 and 2	34.5487	5.19165	2.22734	7.56628	16.4955	36.4562	55.9342	145.673	408.731	842.289
1893	Switzerland	male	Influenza and pneumonia	456.536	30.501	27.4705	48.0681	107.505	209.309	338.802	742.239	1608.84	2396.17
1893	Switzerland	male	TB	67.8635	21.0911	117.306	271.496	336.735	351.362	336.404	311.001	197.119	58.0889
1893	Switzerland	female	Iinfluenza 1 and 2	36.5409	6.81069	8.81057	9.82805	15.366	28.6816	67.7444	214.006	571.808	1252.19
1893	Switzerland	female	Influenza and pneumonia	403.808	28.2157	24.2291	34.8077	68.8822	104.975	279.535	752.537	1980.91	2504.38
1893	Switzerland	female	TB	66.2691	56.7557	245.962	276.414	306.791	221.422	221.774	261.228	173.585	50.0877
1894	Switzerland	male	Iinfluenza 1 and 2	59.2264	3.89374	10.3942	13.7973	19.3395	50.913	109.471	248.569	765.284	1887.89
1894	Switzerland	male	Influenza and pneumonia	620.643	21.74	30.4403	52.964	103.523	178.51	395.535	838.199	1979.88	3107.75
1894	Switzerland	male	TB	82.6701	28.2296	139.58	283.958	364.038	366.448	383.549	307.532	255.095	87.1333
1894	Switzerland	female	Iinfluenza 1 and 2	37.7796	6.81069	11.0132	13.5136	25.4334	54.495	116.235	324.525	957.268	1753.07
1894	Switzerland	female	Influenza and pneumonia	491.134	26.2698	27.9001	40.1312	76.8301	157.175	375.09	889.179	2299.99	2817.43
1894	Switzerland	female	TB	77.4171	46.3775	261.38	331.697	320.567	226.584	238.888	275.294	168.479	37.5657
1917	Switzerland	male	Influenza and pneumonia	23.1366	1.29826	0.556939	2.60125	5.47835	10.1656	31.7105	63.6916	249.214	602.938
1917	Switzerland	male	TB	24.6428	14.2473	93.8997	185.913	207.005	211.845	270.313	257.175	224.94	131.048
1917	Switzerland	female	Influenza and pneumonia	13.9577	2.86189	3.39046	3.52908	5.12263	7.8777	33.0898	87.656	256.687	524.388
1917	Switzerland	female	TB	32.6176	34.629	198.194	224.975	199.684	156.089	157.664	204.714	186.737	87.3421
1918	Switzerland	male	Influenza and pneumonia	334.782	118.2	499.924	1486.01	1336.89	601.42	336.002	352.389	511.029	362.903
1918	Switzerland	male	TB	26.446	8.17899	94.9488	187.864	202.012	229.955	247.06	226.746	196.549	110.887
1918	Switzerland	female	Influenza and pneumonia	383.411	156.097	399.446	787.413	724.648	334.079	251.637	313.045	459.66	490.46
1918	Switzerland	female	TB	28.3096	27.4368	172.719	240.301	207.093	151.311	166.018	226.221	188.333	60.4676
1919	Switzerland	male	Influenza and pneumonia	126.82	27.4392	61.9003	99.7822	129.426	104.448	111.613	129.569	205.285	292.339
1919	Switzerland	male	TB	27.6481	11.8727	78.1623	158.286	151.317	173.94	213.925	235.581	224.94	90.7258
1919	Switzerland	female	Influenza and pneumonia	106.469	32.498	66.7441	85.0163	107.604	72.8683	96.0605	121.076	226.638	188.121
1919	Switzerland	female	TB	28.3096	27.4368	172.719	240.301	207.093	151.311	166.018	226.221	188.333	60.4676
1920	Switzerland	male	Influenza and pneumonia	135.235	17.6772	50.8842	78.0057	130.194	98.1309	117.426	169.814	323.215	393.145
1920	Switzerland	male	TB	27.6481	11.8727	78.1623	158.286	151.317	173.94	213.925	235.581	224.94	90.7258
1920	Switzerland	female	Influenza and pneumonia	101.545	18.6464	48.9117	72.0036	108.662	83.2212	87.7074	171.259	328.785	463.585
1920	Switzerland	female	TB	28.8501	27.9669	163.144	244.418	204.701	162.148	164.513	244.415	290.456	181.452
1888	Bern	male	Influenza and pneumonia	1183.93	0	0	53.8648	62.8931	78.5855	623.83	801.833	1337.79	2000
1888	Bern	male	TB	126.85	49.1159	268.673	807.972	1037.74	864.44	935.745	801.833	668.896	0
1888	Bern	female	Influenza and pneumonia	702.189	48.4027	0	21.2269	0	0	260.078	852.878	2083.33	7692.31
1888	Bern	female	TB	165.221	96.8054	305.144	445.765	586.823	413.092	43.3463	568.586	0	0
1889/90	Bern	male	Influenza and pneumonia	1057.08	49.1159	0	80.7972	94.3396	196.464	467.873	1088.2	1839.46	4000
1889/90	Bern	male	TB	169.133	98.2318	107.469	700.242	959.119	962.672	1310.04	1431.84	334.448	0
1889/90	Bern	female	Influenza and pneumonia	1011.98	48.4027	43.592	10.6135	106.695	95.3289	390.117	1385.93	1979.17	5128.21
1889/90	Bern	female	TB	165.221	266.215	414.124	329.017	560.149	460.756	585.176	746.269	729.167	0
1891	Bern	male	Influenza and pneumonia	583.626	23.6869	25.9856	47.6231	89.303	150.225	230.928	560.726	1087.05	1655.53
1891	Bern	male	TB	91.3073	35.6926	142.55	292.86	362.9	347.591	326.017	311.001	179.726	101.656
1891	Bern	female	Influenza and pneumonia	502.282	20.4321	22.7606	24.1606	60.4044	95.7964	221.061	575.706	1360.6	1602.8
1891	Bern	female	TB	77.4171	60.3232	276.065	333.744	315.798	247.235	190.397	233.096	163.374	50.0877
1892	Bern	male	Influenza and pneumonia	433.093	15.575	17.0762	31.1553	76.7892	157.139	280.47	601.191	1208.8	1931.46
1892	Bern	male	TB	86.9887	25.6338	129.186	270.606	325.927	350.734	326.017	290.19	185.523	29.0444
1892	Bern	female	Influenza and pneumonia	356.119	16.8646	19.0896	21.7036	66.7627	98.091	201.094	612.881	1335.07	1803.16
1892	Bern	female	TB	49.547	63.2421	258.443	317.364	299.373	211.67	206.086	228.072	178.69	50.0877
1893	Bern	male	Influenza and pneumonia	456.536	30.501	27.4705	48.0681	107.505	209.309	338.802	742.239	1608.84	2396.17
1893	Bern	male	TB	67.8635	21.0911	117.306	271.496	336.735	351.362	336.404	311.001	197.119	58.0889
1893	Bern	female	Influenza and pneumonia	403.808	28.2157	24.2291	34.8077	68.8822	104.975	279.535	752.537	1980.91	2504.38
1893	Bern	female	TB	66.2691	56.7557	245.962	276.414	306.791	221.422	221.774	261.228	173.585	50.0877
1894	Bern	male	Influenza and pneumonia	620.643	21.74	30.4403	52.964	103.523	178.51	395.535	838.199	1979.88	3107.75
1894	Bern	male	TB	82.6701	28.2296	139.58	283.958	364.038	366.448	383.549	307.532	255.095	87.1333
1894	Bern	female	Influenza and pneumonia	491.134	26.2698	27.9001	40.1312	76.8301	157.175	375.09	889.179	2299.99	2817.43
1894	Bern	female	TB	77.4171	46.3775	261.38	331.697	320.567	226.584	238.888	275.294	168.479	37.5657
1918	Bern	both	Influenza and pneumonia	501.175	219.633	441.644	1127.23	1042.68	506.287	440.643	422.833	489.396	588.235
1918	Bern	both	TB	50.1175	24.4036	64.6308	227.514	157.03	232.394	324.002	333.816	217.51	882.353
1919	Bern	both	Influenza and pneumonia	200.47	61.0091	43.0872	62.0492	150.749	107.897	129.601	0	380.642	0
1919	Bern	both	TB	12.5294	48.8073	118.49	180.977	282.654	331.992	272.162	400.579	489.396	294.118
1920	Bern	both	Influenza and pneumonia	187.94	0	86.1744	25.8538	69.0933	91.2977	129.601	111.272	489.396	588.235
1920	Bern	both	TB	50.1175	24.4036	129.262	186.148	194.718	273.893	336.962	467.342	435.019	0
1921	Bern	both	Influenza and pneumonia	12.5294	0	0	0	18.8436	0	0	0	54.3774	0
1921	Bern	both	TB	25.0587	0	107.718	170.635	175.874	174.296	194.401	244.798	326.264	882.353
1922	Bern	both	Influenza and pneumonia	37.5881	12.2018	10.7718	20.6831	12.5624	8.29979	90.7206	89.0175	163.132	294.118
1922	Bern	both	TB	25.0587	0	150.805	165.464	106.781	224.094	194.401	311.561	598.151	294.118
1923	Bern	both	Influenza and pneumonia	0	0	0	0	12.5624	8.29979	12.9601	22.2544	108.755	0
1923	Bern	both	TB	37.5881	12.2018	129.262	186.148	163.311	248.994	259.202	489.596	380.642	588.235

## Sheet: countries
year	englandandwales	switzerland	bern	zurich	germany	newyork
1851	357
1852	363
1853	384
1854	360
1855	356		259.521
1856	331		330.3
1857	339		235.929
1858	335		269.633
1859	331		283.114
1860	328		273.752
1861	339		315.62
1862	326		222.222
1863	326		309.179
1864	332		351.047
1865	335		305.958
1866	339		325.282
1867	332		302.738
1868	310
1869	311
1870	317		519.444
1871	308		513.889
1872	300		478.812
1873	292		516.085
1874	279		421.469
1875	300		472.338
1876	287		409.232
1877	285	240.166	349.732
1878	292	249.685	329.218
1879	277	252.407	381.166
1880	268	247.683	355.644
1881	255	258.968	369.967			492
1882	259	269.18	377.97			472
1883	261	274.103	409.432			451
1884	259	268.384	391.489			445
1885	245	288.244	426.43			426
1886	245	285.563	446.354			426
1887	230	264.336	386.855			406
1888	224	278.954	370.447			399
1889	228	277.02	419.113			386
1890	240	293.601	474.783			397
1891	233	278.733	373.706			356
1892	216	263.478	356.078		246.9	355
1893	216	258.198	304.734	326.184	247.9	351
1894	199	274.385	277.043	302.905	237.9	316
1895	207	277.916	360.577	292.248	235.3	335
1896	190	267.182	330.717	293.343	232.8	311
1897	193	267.551	268.205	308.599	231.5	298
1898	192	257.208	308.398	306.217	214	282
1899	191	246.101	285.407	269.903	214.8	284
1900	190	275.316	341.368	328.704	213.5	280
1901	181	268.757	298.724	292.478	210.9	264
1902	174	262.777	290.286	261.245	210.4	242
1903	174	264.809	313.359	277.089	214	246
1904	178	267.335	284.189	260.767	204.5	250
1905	163	269.923	309.545	284.823	202.2	240
1906	165	252.995	280.362	235.453	190.3	245
1907	161	247.505	302.66	224.847	187.8	238
1908	159	237.956	261.786	235.721	185.7	227
1909	152	233.332	265.517	211.305	169.8	214
1910	142	228.645	261.161	209.372	160.8	211
1911	145	219.147	209.752	180.028	159.5	210
1912	136	207.315	254.085	169.608	149.2	201
1913	134	204.646	222.653	182.424	142.7	199
1914	135	198.28	235.67	179.203	143.5	200
1915	155	191.31	221.256	163.224	149.2	196
1916	162	192.429	216.821	148.976	159.5	182
1917	180	207.838	175.505	170.268	232	188
1918	192	201.062	200.991	166.492	230.2	184
1919	126	200.008	235.239	182.726	221.2	152
1920	113	180.489	206.521	139.603	151.2	126
1921	112	164.934	164.41	142.117	136.3	102
1922	112	156.351	183.299	121.325	142.7	98
1923		149.495	175.642	119.089	151.2	94
1924		151.943	135.652	132.063	114.5	90
1925		151.359	132.026	121.341	95.2	87
1926		143.587		108.858	90	85
1927		139.692		108.335	88.2	78
1928		135.053		104.132	87.4	79
1929		132.346	132.094	103.246	86.9	75
1930		124.761	131.449	93.9506	81	73
1931		122.21	129.801	80.9886	81	70
1932		116.067	118.779	82.4857	75.1	64
1933		106.73	98.4386	72.0828	72	64
1934		101.442	93.6142		72	62
1935		97.0022	92.6999		68.2	61
1936		94.3848	91.4333		68.2	63
1937		86.3822	87.3866		61.7	58
1938		81.8093	88.6991		61.7	52
1939		79.5905	75.487		61.7	51
1940		77.6646	77.5316		59.2	49
1941		78.9887	76.5661			49
1942		82.2493	104.9			46
1943		76.3617	77.9712			48
1944		81.2488	78.1832			46
1945		82.963	87.2434			46
1946		76.5337	71.1692			42
1947		68.0401	64.3777			40
1948		52.9995	52.5578			40
1949		42.4185	44.3828			33
1950		35.2614	32.7198			29
